# Supplementary material for: Cell assemblies at multiple time scales with arbitrary lag constellations
Source: eLife. 2017 Jan 11;6:e19428. doi: 10.7554/eLife.19428 (PMC5226654; doi:10.7554/eLife.19428)
Supplement: Figure 3—source data 1. — DOI: http://dx.doi.org/10.7554/eLife.19428.006 [file elife-19428-fig3-data1.zip › info.txt]

Assembly activation in 39 different trials relative to left/right lever press for assemblies n. 21 and n. 43. 
‘np’ and ‘lp’ mark respectively nose poke and lever press events. 
